# Supplementary material for: ﻿Primulajiangyouensis (Primulaceae), a new species of Primula sect. Auganthus from Sichuan, China
Source: PhytoKeys. 2025 Jul 15;260:25–35. doi: 10.3897/phytokeys.260.158039 (PMC12284580; doi:10.3897/phytokeys.260.158039)
Supplement: XML Treatment for Primula jiangyouensis [file phytokeys.260.158039-treatment1.xml]

<!DOCTYPE tp:taxon-treatment
  PUBLIC "-//TaxonX//DTD Taxonomic Treatment Publishing DTD v0 20100105//EN" "tax-treatment-NSO.dtd">
<tp:taxon-treatment xmlns:tp="http://www.plazi.org/taxpub"><tp:treatment-meta><kwd-group><label>Taxon classification</label><kwd>
              <named-content content-type="kingdom">Plantae</named-content>
            </kwd><kwd>
              <named-content content-type="order">Ericales</named-content>
            </kwd><kwd>
              <named-content content-type="family">Primulaceae</named-content>
            </kwd></kwd-group><mixed-citation publication-type="journal"><person-group><name><surname>Gu</surname><given-names>Jiu-lin</given-names></name><name><surname>Wang</surname><given-names>Hua-dong</given-names></name><name><surname>Lin</surname><given-names>Hong-qiang</given-names></name><name><surname>Jiang</surname><given-names>Xiao-qi</given-names></name><name><surname>Shuai</surname><given-names>Tian</given-names></name><name><surname>Wu</surname><given-names>Zhi-kun</given-names></name></person-group><article-title>﻿<italic><tp:taxon-name><tp:taxon-name-part taxon-name-part-type="genus" reg="Primula">Primula</tp:taxon-name-part><tp:taxon-name-part taxon-name-part-type="species" reg="jiangyouensis">jiangyouensis</tp:taxon-name-part></tp:taxon-name></italic> (<tp:taxon-name><tp:taxon-name-part taxon-name-part-type="family">Primulaceae</tp:taxon-name-part></tp:taxon-name>), a new species of <tp:taxon-name><tp:taxon-name-part taxon-name-part-type="genus" reg="Primula">Primula</tp:taxon-name-part></tp:taxon-name> sect. <tp:taxon-name><tp:taxon-name-part taxon-name-part-type="genus" reg="Primula"/><tp:taxon-name-part taxon-name-part-type="section" reg="Auganthus">Auganthus</tp:taxon-name-part></tp:taxon-name> from Sichuan, China</article-title><source>PhytoKeys</source><day>15</day><month>07</month><year>2025</year><volume>260</volume><fpage>25</fpage><lpage>35</lpage><pub-id pub-id-type="doi">10.3897/phytokeys.260.158039</pub-id></mixed-citation></tp:treatment-meta><tp:nomenclature><label>﻿</label><tp:taxon-name>
            <object-id xmlns:xlink="http://www.w3.org/1999/xlink" content-type="arpha" xlink:type="simple">B43CE9C4-D3B0-5D29-8B1A-CF89932C6ED6</object-id>
            <tp:taxon-name-part taxon-name-part-type="genus" reg="Primula">Primula</tp:taxon-name-part>
            <tp:taxon-name-part taxon-name-part-type="species" reg="jiangyouensis">jiangyouensis</tp:taxon-name-part>
            <object-id xmlns:xlink="http://www.w3.org/1999/xlink" content-type="ipni" xlink:type="simple">urn:lsid:ipni.org:names:77365615-1</object-id>
          </tp:taxon-name><tp:taxon-authority>J.L.Gu &amp; Z.K.Wu</tp:taxon-authority><tp:taxon-status xmlns:xlink="http://www.w3.org/1999/xlink" xlink:type="simple">sp. nov.</tp:taxon-status></tp:nomenclature><tp:treatment-sec sec-type="diagnosis" id="SECID0EFNAC"><title>Diagnosis.</title><p>The new species is most similar to <italic><tp:taxon-name><tp:taxon-name-part taxon-name-part-type="genus" reg="Primula">P.</tp:taxon-name-part><tp:taxon-name-part taxon-name-part-type="species" reg="sinensis">sinensis</tp:taxon-name-part></tp:taxon-name></italic>, <italic><tp:taxon-name><tp:taxon-name-part taxon-name-part-type="genus" reg="Primula">P.</tp:taxon-name-part><tp:taxon-name-part taxon-name-part-type="species" reg="rupestris">rupestris</tp:taxon-name-part></tp:taxon-name></italic>, and <italic><tp:taxon-name><tp:taxon-name-part taxon-name-part-type="genus" reg="Primula">P.</tp:taxon-name-part><tp:taxon-name-part taxon-name-part-type="species" reg="xingshanensis">xingshanensis</tp:taxon-name-part></tp:taxon-name></italic>, sharing hairs that covered the leaves and stems, lobed leaf blade, distinctly petiole and distinctively broad and flat-bottomed calyx. However, the new species is distinguished from the latter three mainly by its branched and stout rhizomes usually up to 40 cm, yellow corollas with a distinct fan-shaped reddish-brown blotch at the base of lobes, and short glandular hair on aboveground parts (Figs <xref ref-type="fig" rid="F1">1</xref>–<xref ref-type="fig" rid="F4">4</xref>). The main morphological distinctions between <italic><tp:taxon-name><tp:taxon-name-part taxon-name-part-type="genus" reg="Primula">P.</tp:taxon-name-part><tp:taxon-name-part taxon-name-part-type="species" reg="jiangyouensis">jiangyouensis</tp:taxon-name-part></tp:taxon-name></italic>, <italic><tp:taxon-name><tp:taxon-name-part taxon-name-part-type="genus" reg="Primula">P.</tp:taxon-name-part><tp:taxon-name-part taxon-name-part-type="species" reg="sinensis">sinensis</tp:taxon-name-part></tp:taxon-name></italic>, <italic><tp:taxon-name><tp:taxon-name-part taxon-name-part-type="genus" reg="Primula">P.</tp:taxon-name-part><tp:taxon-name-part taxon-name-part-type="species" reg="rupestris">rupestris</tp:taxon-name-part></tp:taxon-name></italic>, and <italic><tp:taxon-name><tp:taxon-name-part taxon-name-part-type="genus" reg="Primula">P.</tp:taxon-name-part><tp:taxon-name-part taxon-name-part-type="species" reg="xingshanensis">xingshanensis</tp:taxon-name-part></tp:taxon-name></italic> are summarized in Table <xref ref-type="table" rid="T1">1</xref>.</p><table-wrap id="T1" position="float" orientation="portrait"><label>Table 1.</label><caption><p>Morphological comparison between <italic><tp:taxon-name><tp:taxon-name-part taxon-name-part-type="genus" reg="Primula">P.</tp:taxon-name-part><tp:taxon-name-part taxon-name-part-type="species" reg="jiangyouensis">jiangyouensis</tp:taxon-name-part></tp:taxon-name></italic>, <italic><tp:taxon-name><tp:taxon-name-part taxon-name-part-type="genus" reg="Primula">P.</tp:taxon-name-part><tp:taxon-name-part taxon-name-part-type="species" reg="rupestris">rupestris</tp:taxon-name-part></tp:taxon-name>, <tp:taxon-name><tp:taxon-name-part taxon-name-part-type="genus" reg="Primula">P.</tp:taxon-name-part><tp:taxon-name-part taxon-name-part-type="species" reg="xingshanensis">xingshanensis</tp:taxon-name-part></tp:taxon-name></italic> and <italic><tp:taxon-name><tp:taxon-name-part taxon-name-part-type="genus" reg="Primula">P.</tp:taxon-name-part><tp:taxon-name-part taxon-name-part-type="species" reg="sinensis">sinensis</tp:taxon-name-part></tp:taxon-name></italic>.</p></caption><table id="TID0EDZAG" rules="all"><tbody><tr><th rowspan="1" colspan="1">Characters</th><th rowspan="1" colspan="1">
                    <italic>
                      <tp:taxon-name><tp:taxon-name-part taxon-name-part-type="genus" reg="Primula">P.</tp:taxon-name-part><tp:taxon-name-part taxon-name-part-type="species" reg="jiangyouensis">jiangyouensis</tp:taxon-name-part></tp:taxon-name>
                    </italic>
                  </th><th rowspan="1" colspan="1">
                    <italic>
                      <tp:taxon-name><tp:taxon-name-part taxon-name-part-type="genus" reg="Primula">P.</tp:taxon-name-part><tp:taxon-name-part taxon-name-part-type="species" reg="rupestris">rupestris</tp:taxon-name-part></tp:taxon-name>
                    </italic>
                  </th><th rowspan="1" colspan="1">
                    <italic>
                      <tp:taxon-name><tp:taxon-name-part taxon-name-part-type="genus" reg="Primula">P.</tp:taxon-name-part><tp:taxon-name-part taxon-name-part-type="species" reg="xingshanensis">xingshanensis</tp:taxon-name-part></tp:taxon-name>
                    </italic>
                  </th><th rowspan="1" colspan="1">
                    <italic>
                      <tp:taxon-name><tp:taxon-name-part taxon-name-part-type="genus" reg="Primula">P.</tp:taxon-name-part><tp:taxon-name-part taxon-name-part-type="species" reg="sinensis">sinensis</tp:taxon-name-part></tp:taxon-name>
                    </italic>
                  </th></tr><tr><td rowspan="1" colspan="1">Rhizomes</td><td rowspan="1" colspan="1">Stout, usually with 2–8 branches, up to 40 cm long, with numerous dry old leaves at the apex</td><td rowspan="1" colspan="1">Comparatively stout, occasionally branched, up to 15 cm long, with numerous dry old leaves at the apex</td><td rowspan="1" colspan="1">Comparatively stout, occasionally branched, up to 25 cm long, with numerous dry old leaves at the apex</td><td rowspan="1" colspan="1">Comparatively stout, unbranched, up to 10 cm, without dry old leaves at the apex</td></tr><tr><td rowspan="1" colspan="1">Petiole</td><td rowspan="1" colspan="1">pale red or green, 4–16 cm long</td><td rowspan="1" colspan="1">green, 4–13 cm long</td><td rowspan="1" colspan="1">green, 1.0–5 cm long</td><td rowspan="1" colspan="1">purplish, 4–15 cm long</td></tr><tr><td rowspan="1" colspan="1">Leaf blade</td><td rowspan="1" colspan="1">oblong-ovate to ovate-orbicular</td><td rowspan="1" colspan="1">ovate-rotund to ovate-elliptic</td><td rowspan="1" colspan="1">obovate-spatulate to spatulate</td><td rowspan="1" colspan="1">ovate to subrotund</td></tr><tr><td rowspan="1" colspan="1">Hair of the aboveground parts</td><td rowspan="1" colspan="1">short glandular hairs</td><td rowspan="1" colspan="1">short glandular hairs</td><td rowspan="1" colspan="1">long multicellular white hairs</td><td rowspan="1" colspan="1">long multicellular white hairs</td></tr><tr><td rowspan="1" colspan="1">Corolla</td><td rowspan="1" colspan="1">yellow, with a fan-shaped reddish-brown blotch at the base of lobes</td><td rowspan="1" colspan="1">white, pale lilac or rose, with a yellowish-green eye at the throat</td><td rowspan="1" colspan="1">pink or pale lilac, with a yellow eye at the throat</td><td rowspan="1" colspan="1">white, pink, rose or purple with a yellow eye at the throat, sometimes with a rose blotch at the base of lobes</td></tr><tr><td rowspan="1" colspan="1">Flowering time</td><td rowspan="1" colspan="1">November to February of the following year</td><td rowspan="1" colspan="1">late December to February of the following year</td><td rowspan="1" colspan="1">February to March</td><td rowspan="1" colspan="1">January to March</td></tr></tbody></table></table-wrap><fig id="F1" position="float" orientation="portrait"><object-id xmlns:xlink="http://www.w3.org/1999/xlink" content-type="doi" xlink:type="simple">10.3897/phytokeys.260.158039.figure1</object-id><object-id xmlns:xlink="http://www.w3.org/1999/xlink" content-type="arpha" xlink:type="simple">EB021B9F-635D-5D79-83C8-6F12E746FB3D</object-id><label>Figure 1.</label><caption><p><italic><tp:taxon-name><tp:taxon-name-part taxon-name-part-type="genus" reg="Primula">Primula</tp:taxon-name-part><tp:taxon-name-part taxon-name-part-type="species" reg="jiangyouensis">jiangyouensis</tp:taxon-name-part></tp:taxon-name></italic> sp. nov. <bold>A.</bold> Habitat; <bold>B, C.</bold> Flowering plants; <bold>D.</bold> Plant with roots and rhizomes; <bold>E.</bold> Leaves, left: upper surface, right: lower surface; <bold>F.</bold> Infructescences; <bold>G.</bold> Bracts and pedicels; <bold>H.</bold> Flower, lateral view; <bold>I.</bold> Longitudinal section of pin flower (left) and thrum flower (right); <bold>J.</bold> Calyx and young fruit; <bold>K.</bold> Longitudinal section of ovary; <bold>L.</bold> Ripe seed. Photographed by J.L.Gu and Z.K.Wu.</p></caption><graphic xmlns:xlink="http://www.w3.org/1999/xlink" xlink:href="phytokeys-260-025_article-158039__-g001.jpg" position="float" orientation="portrait" xlink:type="simple" id="oo_1374469.jpg"><uri content-type="original_file" xlink:type="simple">https://binary.pensoft.net/fig/1374469</uri></graphic></fig><fig id="F2" position="float" orientation="portrait"><object-id xmlns:xlink="http://www.w3.org/1999/xlink" content-type="doi" xlink:type="simple">10.3897/phytokeys.260.158039.figure2</object-id><object-id xmlns:xlink="http://www.w3.org/1999/xlink" content-type="arpha" xlink:type="simple">CC169A0B-4655-5570-B2EC-83F44BE7ADBB</object-id><label>Figure 2.</label><caption><p><italic><tp:taxon-name><tp:taxon-name-part taxon-name-part-type="genus" reg="Primula">Primula</tp:taxon-name-part><tp:taxon-name-part taxon-name-part-type="species" reg="jiangyouensis">jiangyouensis</tp:taxon-name-part></tp:taxon-name></italic> sp. nov. <bold>A.</bold> Habit; <bold>B.</bold> Leaves, left: upper surface, right: lower surface; <bold>C.</bold> Flower, left: pin flower, right: thrum flower; <bold>D.</bold> Calyx and young fruit. Drawn by Ms. Xiang-Li Wu.</p></caption><graphic xmlns:xlink="http://www.w3.org/1999/xlink" xlink:href="phytokeys-260-025_article-158039__-g002.jpg" position="float" orientation="portrait" xlink:type="simple" id="oo_1374470.jpg"><uri content-type="original_file" xlink:type="simple">https://binary.pensoft.net/fig/1374470</uri></graphic></fig><fig id="F3" position="float" orientation="portrait"><object-id xmlns:xlink="http://www.w3.org/1999/xlink" content-type="doi" xlink:type="simple">10.3897/phytokeys.260.158039.figure3</object-id><object-id xmlns:xlink="http://www.w3.org/1999/xlink" content-type="arpha" xlink:type="simple">2F699788-2F0E-5DD2-B3F0-F4F78939489D</object-id><label>Figure 3.</label><caption><p><italic><tp:taxon-name><tp:taxon-name-part taxon-name-part-type="genus" reg="Primula">Primula</tp:taxon-name-part><tp:taxon-name-part taxon-name-part-type="species" reg="jiangyouensis">jiangyouensis</tp:taxon-name-part></tp:taxon-name></italic> and three of its allies. <bold>A.</bold><italic><tp:taxon-name><tp:taxon-name-part taxon-name-part-type="genus" reg="Primula">P.</tp:taxon-name-part><tp:taxon-name-part taxon-name-part-type="species" reg="jiangyouensis">jiangyouensis</tp:taxon-name-part></tp:taxon-name></italic>; <bold>B.</bold><italic><tp:taxon-name><tp:taxon-name-part taxon-name-part-type="genus" reg="Primula">P.</tp:taxon-name-part><tp:taxon-name-part taxon-name-part-type="species" reg="sinensis">sinensis</tp:taxon-name-part></tp:taxon-name></italic>; <bold>C.</bold><italic><tp:taxon-name><tp:taxon-name-part taxon-name-part-type="genus" reg="Primula">P.</tp:taxon-name-part><tp:taxon-name-part taxon-name-part-type="species" reg="xingshanensis">xingshanensis</tp:taxon-name-part></tp:taxon-name></italic>; <bold>D.</bold><italic><tp:taxon-name><tp:taxon-name-part taxon-name-part-type="genus" reg="Primula">P.</tp:taxon-name-part><tp:taxon-name-part taxon-name-part-type="species" reg="rupestris">rupestris</tp:taxon-name-part></tp:taxon-name></italic>; <bold>E.</bold><italic><tp:taxon-name><tp:taxon-name-part taxon-name-part-type="genus" reg="Primula">P.</tp:taxon-name-part><tp:taxon-name-part taxon-name-part-type="species" reg="filchnerae">filchnerae</tp:taxon-name-part></tp:taxon-name></italic>. Photos <bold>A–D</bold>: Z.K.Wu, E: J.L.Gu.</p></caption><graphic xmlns:xlink="http://www.w3.org/1999/xlink" xlink:href="phytokeys-260-025_article-158039__-g003.jpg" position="float" orientation="portrait" xlink:type="simple" id="oo_1374471.jpg"><uri content-type="original_file" xlink:type="simple">https://binary.pensoft.net/fig/1374471</uri></graphic></fig><fig id="F4" position="float" orientation="portrait"><object-id xmlns:xlink="http://www.w3.org/1999/xlink" content-type="doi" xlink:type="simple">10.3897/phytokeys.260.158039.figure4</object-id><object-id xmlns:xlink="http://www.w3.org/1999/xlink" content-type="arpha" xlink:type="simple">BB14E24E-14D6-5A35-B811-34B4B5EC0DC9</object-id><label>Figure 4.</label><caption><p>Type specimens of <italic><tp:taxon-name><tp:taxon-name-part taxon-name-part-type="genus" reg="Primula">Primula</tp:taxon-name-part><tp:taxon-name-part taxon-name-part-type="species" reg="jiangyouensis">jiangyouensis</tp:taxon-name-part></tp:taxon-name></italic> and three of its allies. <bold>A.</bold> Holotype of <italic><tp:taxon-name><tp:taxon-name-part taxon-name-part-type="genus" reg="Primula">P.</tp:taxon-name-part><tp:taxon-name-part taxon-name-part-type="species" reg="jiangyouensis">jiangyouensis</tp:taxon-name-part></tp:taxon-name></italic> (GJL384, KUN!); <bold>B.</bold> Holotype of <italic><tp:taxon-name><tp:taxon-name-part taxon-name-part-type="genus" reg="Primula">P.</tp:taxon-name-part><tp:taxon-name-part taxon-name-part-type="species" reg="rupestris">rupestris</tp:taxon-name-part></tp:taxon-name></italic> (Farrer 734, E!); <bold>C.</bold> Holotype of <italic><tp:taxon-name><tp:taxon-name-part taxon-name-part-type="genus" reg="Primula">P.</tp:taxon-name-part><tp:taxon-name-part taxon-name-part-type="species" reg="xingshanensis">xingshanensis</tp:taxon-name-part></tp:taxon-name></italic> (YCMY 152, IBSC!); <bold>D.</bold> Lectotype of <italic><tp:taxon-name><tp:taxon-name-part taxon-name-part-type="genus" reg="Primula">P.</tp:taxon-name-part><tp:taxon-name-part taxon-name-part-type="species" reg="sinensis">sinensis</tp:taxon-name-part></tp:taxon-name></italic> (BM barcode BM000996827); <bold>E.</bold> Type of <italic><tp:taxon-name><tp:taxon-name-part taxon-name-part-type="genus" reg="Primula">P.</tp:taxon-name-part><tp:taxon-name-part taxon-name-part-type="species" reg="filchnerae">filchnerae</tp:taxon-name-part></tp:taxon-name></italic> (photo, Filchner 37, E00024341).</p></caption><graphic xmlns:xlink="http://www.w3.org/1999/xlink" xlink:href="phytokeys-260-025_article-158039__-g004.jpg" position="float" orientation="portrait" xlink:type="simple" id="oo_1374472.jpg"><uri content-type="original_file" xlink:type="simple">https://binary.pensoft.net/fig/1374472</uri></graphic></fig></tp:treatment-sec><tp:treatment-sec sec-type="material" id="SECID0E6OAE"><title>Type.</title><p>China • Sichuan: Mianyang, Jiangyou County, Yongshen town, Jingtai village. <named-content xmlns:xlink="http://www.w3.org/1999/xlink" content-type="dwc:verbatimCoordinates" xlink:type="simple"><named-content content-type="geo-json" specific-use="{&#34;type&#34;:&#34;Point&#34;,&#34;coordinates&#34;:[104.890556,32.008611]}" id="NCID0EIPAE" xlink:type="simple">32°0'31"N, 104°53'26"E</named-content></named-content>, 1070 m alt., 12 November 2022 (fl.), <italic>Jiulin Gu</italic>, GJL384 (<bold><italic>holotype</italic></bold>: KUN!; <bold><italic>isotype</italic></bold>: KUN!).</p></tp:treatment-sec><tp:treatment-sec sec-type="description" id="SECID0EVPAE"><title>Description.</title><p>Perennial herb, the entire aboveground parts densely covered with short glandular hairs; roots purplish-brown and pale purple, few in number, fibrous and brittle; rhizome woody, stout and elongated, up to 40 cm long and 1 cm thick, usually with 2–8 branches, bearing numerous persistent dry leaf sheath from base to apex. <bold><italic>Leaves</italic></bold> mostly clustered at the apex of the rhizome, rosette, including petiole 8–24 cm long; petiole 4–16 cm long, densely covered with short glandular hairs, base expanded, pale red or green, brittle when fresh; leaf blade oblong-ovate to ovate-orbicular, 4–8 cm long, 2–6 cm wide, apex obtuse-rounded, base truncate and oblique, margin pinnately 4–6-lobed, parted up to 1/2 or more of the blade, lobes oblong, each side with 3–12 obtuse notched teeth, slightly thick when fresh, papery when dry, mid-rib prominent, lateral veins 5–7 pairs, slightly concave adaxially and densely covered with short glandular hairs, raised abaxially and densely glandular-hairy along veins. <bold><italic>Scape</italic></bold> 5–35 cm tall, green; umbels 1–5-whorled, each whorl with 2–11 flowers. <bold><italic>Bracts</italic></bold> lanceolate, entire, 5–10 mm long, acute at apex, glandular-hairy. <bold><italic>Pedicels</italic></bold> 2–6 cm long, glandular-hairy. <bold><italic>Calyx</italic></bold> 6–9 mm long, base inflated and hemispherical, 4–6 mm in diameter, enlarging in fruit to 8–12 mm in diameter, mostly 5-lobed (rarely 4 or 6), cut up to half its length, lobes triangular, densely glandular-hairy on both surfaces. <bold><italic>Corolla</italic></bold> yellow, glandular-hairy outside, limb 1.5–3.2 cm in diameter, throat yellow, without an annular appendage; lobes broadly obovate, apex bifid, margin entire or lacerate, with a fan-shaped reddish-brown blotch at the base. <bold><italic>Flower</italic></bold> heterostylous, Pin flowers: corolla tube 14–19 mm long, stamens inserted near the middle of the tube, style 10–18 mm long, nearly reaching or slightly exceeding the throat; thrum flowers: corolla tube 15–19 mm long, stamens inserted 10–15 mm from base of corolla tube, style 4–7 mm long. <bold><italic>Capsule</italic></bold> ovoid, 5–10 mm in diameter, shorter than the calyx. <bold><italic>Seeds</italic></bold> globose or ovoid, about 1.0 mm in diameter, finely vesicular-surfaced.</p></tp:treatment-sec><tp:treatment-sec sec-type="distribution" id="SECID0EWQAE"><title>Distribution and habitat.</title><p>The new species is currently known from the type locality near Jingtai village, Cangwangzhai Scenic Area, Yongshen town, Jiangyou County, Sichuan Province, China, and is mostly found on shady ledges of limestone cliffs, at an altitude of 1070–1550 m (Fig. <xref ref-type="fig" rid="F1">1</xref>, Map <xref ref-type="fig" rid="F5">1</xref>).</p><fig id="F5" position="float" orientation="portrait"><object-id xmlns:xlink="http://www.w3.org/1999/xlink" content-type="doi" xlink:type="simple">10.3897/phytokeys.260.158039.map1</object-id><object-id xmlns:xlink="http://www.w3.org/1999/xlink" content-type="arpha" xlink:type="simple">4BD5C52D-80B6-5E87-9185-5FF19AAC060B</object-id><label>Map 1.</label><caption><p>Location of the distribution of <italic><tp:taxon-name><tp:taxon-name-part taxon-name-part-type="genus" reg="Primula">Primula</tp:taxon-name-part><tp:taxon-name-part taxon-name-part-type="species" reg="jiangyouensis">jiangyouensis</tp:taxon-name-part></tp:taxon-name></italic> in Jiangyou, Sichuan.</p></caption><graphic xmlns:xlink="http://www.w3.org/1999/xlink" xlink:href="phytokeys-260-025_article-158039__-g005.jpg" position="float" orientation="portrait" xlink:type="simple" id="oo_1374473.jpg"><uri content-type="original_file" xlink:type="simple">https://binary.pensoft.net/fig/1374473</uri></graphic></fig></tp:treatment-sec><tp:treatment-sec sec-type="phenology" id="SECID0E3RAE"><title>Phenology.</title><p>The species was observed to flower from November to February of the following year, fruiting from March to April.</p></tp:treatment-sec><tp:treatment-sec sec-type="etymology" id="SECID0EBSAE"><title>Etymology.</title><p>The specific epithet of the new species is taken from the Chinese Pinyin “Jiangyou”, the name of the county in northern Sichuan, China, where the type specimen was collected (Map <xref ref-type="fig" rid="F5">1</xref>).</p></tp:treatment-sec><tp:treatment-sec sec-type="Vernacular name" id="SECID0ELSAE"><title>Vernacular name.</title><p>Chinese mandarin: <italic>jiang you bao chun</italic> (江油报春).</p></tp:treatment-sec><tp:treatment-sec sec-type="Provisional conservation status" id="SECID0ETSAE"><title>Provisional conservation status.</title><p>This species exhibits a highly restricted distribution range, currently documented solely from the type locality within the Cangwangzhai Scenic Area. Field investigations have identified three spatially proximate but ecologically isolated subpopulations occupying distinct microhabitats. These subpopulations occur on fragmented shady limestone cliffs at varying elevations (ranging from 1070 to 1550 m a.s.l.). Population viability analysis indicates that the total number of mature individuals across all subpopulations is critically less than 250. Longitudinal monitoring data (December 2023 and April 2024) reveal progressive contraction in the area of occupancy (<abbrev xmlns:xlink="http://www.w3.org/1999/xlink" xlink:title="area of occupancy" id="ABBRID0EZSAE" xlink:type="simple">AOO</abbrev>) and continuing degradation of habitat quality. The principal threatening processes include: (1) climate change-induced alteration of microclimatic conditions (2) accelerated habitat fragmentation from geological processes; (3) edge effects exacerbating population isolation. Applying the IUCN Red List Categories and Criteria (Version 16.0, 2024), our assessment demonstrates that <italic><tp:taxon-name><tp:taxon-name-part taxon-name-part-type="genus" reg="Primula">P.</tp:taxon-name-part><tp:taxon-name-part taxon-name-part-type="species" reg="jiangyouensis">jiangyouensis</tp:taxon-name-part></tp:taxon-name></italic> meets the threshold for Critically Endangered (<abbrev xmlns:xlink="http://www.w3.org/1999/xlink" xlink:title="Critically Endangered" id="ABBRID0EITAE" xlink:type="simple">CR</abbrev>) status under criterion B1ab (i,ii,iii), based on: extent of occurrence (<abbrev xmlns:xlink="http://www.w3.org/1999/xlink" xlink:title="extent of occurrence" id="ABBRID0EMTAE" xlink:type="simple">EOO</abbrev>) &lt;100 km<sup>2</sup> (B1), severely fragmented habitat (a), with continuing decline (b) in extent of occurrence (i), area of occupancy (ii) and area, extent and/or quality of habitat (iii).</p></tp:treatment-sec><tp:treatment-sec sec-type="material" id="SECID0ESTAE"><title>Additional specimens examined</title><p><bold>(<italic>paratypes</italic>).</bold> The same locality as holotype, 21 November 2022, <italic>Jiulin Gu</italic> &amp; <italic>Huadong Wang</italic>, GJL385 (KUN!); 28 December 2023, <italic>Zhikun Wu</italic>, ZKWu 2023305 (KUN!), 27 April 2024, <italic>Zhikun Wu</italic>, ZKWu 2024060 (KUN!).</p></tp:treatment-sec></tp:taxon-treatment>
